# Supplementary material for: Is Balance Training Using the Stabilometric Platforms Integrating Virtual Reality and Feedback Effective for Patients with Non-Diabetic Peripheral Neuropathy?—A Systematic Review
Source: J Clin Med. 2025 Nov 13;14(22):8049. doi: 10.3390/jcm14228049 (PMC12653828; doi:10.3390/jcm14228049)
Supplement: Supplementary file 1 [file jcm-14-08049-s001.zip]

Archive with 2 entries (2 files):
- Supplementary Table S1.pdf
- PRISMA Checklist.pdf
